# Supplementary material for: Dielectrophoresis for Isolating Low-Abundance Bacteria Obscured by Impurities in Environmental Samples
Source: Mar Biotechnol (NY). 2025 Mar 14;27(2):64. doi: 10.1007/s10126-025-10441-0 (PMC11909046; doi:10.1007/s10126-025-10441-0)
Supplement: Supplementary file 2 — Supplementary file2 (XLSX 13 KB) [file 10126_2025_10441_MOESM2_ESM.xlsx]

## Sheet: Sheet1
Table S2 Bacterial distribution, as revealed by nanopore sequencing, following DEP capture from different organs (gills, stomach, and gut) of the Kuruma shrimps
Name of Genus	Bacterial distribution (%)
	Gill-left		Gill-right		Stomach		Gut
	Centrifuged	DEP-captured	Centrifuged	DEP-captured	Centrifuged	DEP-captured	Centrifuged	DEP-captured
Aciditerrimonas		0.6
Actibacterium		0.8	0.6	1.3	1	0.8		1.6
Aestuariibius			0.6	0.6
Aestuariimonas								0.5
Aliiroseovarius		0.6						2.5
Alkalibacterium						0.5
Aquihabitans		1.7						0.9
Atopobacter					37.2	79.1		15.1
Carnobacterium					0.9	1.7
Dolosicoccus						0.5
Entomoplasma					0.6	1
Fulvivirga	0.5
Granulosicoccus	3.6	4.2	1.8	2.5
Haliscomenobacter			1	0.7
Halobacteriovorax	2.4	2.2	2.6	2.1
Ilumatobacter		1.2
Jeotgalicoccus						0.7		1.6
Litorilituus							0.7	0.6
Lutimaribacter	4.9	2.8	4.8	3.8				0.5
Macrococcus					4.1	7.4		3.5
Marinicella	2.8	0.8
Marinoscillum						0.7		0.7
Marinovum		0.6
Maritimibacter	0.8	0.8	1	1.4	0.8	0.7		1.5
Marivita	5.4	3.6	6.5	4.7
Mesoflavibacter	1.2	1.2	0.8	2.7
Motilimonas					5		17.1	7.2
Mycoplasma					1.1	1.9
Paracoccus	55.7	33.4	64.7	46.7	0.7	2.5		3.7
Phaeodactylibacter	0.5		0.5
Photobacterium					5.7		8.3	5.3
Portibacter	0.5
Pseudoalteromonas					7		6.3	2
Pseudooceanicola	0.8		0.5
Rhodobaca	1.3	0.7	1.6	1
Rhodovulum	7.8	4.4	8.3	6.4				0.5
Roseovarius		0.6
Ruegeria	2.8	6.3			1.7		0.6	2.1
Sandaracinus	0.5		0.6
Shimia								3.7
Staphylococcus					0.5	1.2
Streptococcus					0.7	1.3
Sulfitobacter								1
Thalassotalea	0.5
Thiofilum	2.9	14.7	2	14
Thiothrix	1.9	10.4	1.4	10.7
Vibrio	2.6	8.3		0.9	33		67	45.5
Yoonia	0.6		0.7	0.5
	: Bacteria newly detected by DEP
